# Supplementary material for: Gαq-Stimulated Gene Expression Is Insensitive to Bromo Extra Terminal Domain Inhibitors in HEK 293 Cells
Source: Int J Mol Sci. 2025 Sep 12;26(18):8904. doi: 10.3390/ijms26188904 (PMC12470112; doi:10.3390/ijms26188904)
Supplement: Supplementary file 1 [file ijms-26-08904-s001.zip]

Archive with 1 entries (1 files):
- ijms-3825196-supplementary.pdf
